# Supplementary material for: SARS-CoV-2 reinfections with BA.1 (Omicron) variant among fully vaccinated individuals in northeastern Brazil
Source: PLoS Negl Trop Dis. 2022 Oct 3;16(10):e0010337. doi: 10.1371/journal.pntd.0010337 (PMC9560550; doi:10.1371/journal.pntd.0010337)
Supplement: S1 Table — (XLSX) [file pntd.0010337.s001.xlsx]

## Sheet: Sheet1
Individual ID	date first infection	date reinfection	Days between first and second infection	Date Vaccine D1 (Name)	Date Vaccine D2 (Name)	Date Booster (Name)
1	Jun 8, 2020	Jan 13, 2022	584	Jul 22, 2021 (Ad26.COV2.S)		Dec 16, 2021(Ad26.COV2.S)
2	Sep 3, 2020	Jan 13, 2022	497	Jun 15, 2021 (BNT162b2)	Sep 01, 2021 (BNT162b2)
3	Oct 20, 2020	Jan 12, 2022	449	Jan 20, 2021 (CoronaVac)	Feb 10, 2021 (CoronaVac)	Oct 18, 20211 (BNT162b2)
4	Dec 7, 2020	Jan 5, 2022	394	Jun 02, 2021 (ChAdOx1)	Sep 04, 2021 (ChAdOx1)
5	Dec 14, 2020	Jan 12, 2022	394	Oct 06, 2021 (BNT162b2)	Oct 21, 2021 (BNT162b2)
6	Nov 19,2020	Jan 12, 2022	419	Jul 23, 2021 (ChAdOx1)	Oct 18, 2021 (ChAdOx1)
7	Jan 11, 2021	Jan 13, 2022	367	May 19, 2021 (ChAdOx1)	Aug 18, 2021 (ChAdOx1)
8	Mar 26,2021	Jan 11, 2022	291	Jun 12, 2021 (ChAdOx1)	Sep 21, 2021 (ChAdOx1)
9	Nov 5, 2021	Jan 14, 2022	70	Jun 08, 2021 (ChAdOx1)	Aug 26, 2021 (ChAdOx1)	Jan 06, 2022 (BNT162b2)
