# Supplementary material for: SARS-CoV-2 reinfections with BA.1 (Omicron) variant among fully vaccinated individuals in northeastern Brazil
Source: PLoS Negl Trop Dis. 2022 Oct 3;16(10):e0010337. doi: 10.1371/journal.pntd.0010337 (PMC9560550; doi:10.1371/journal.pntd.0010337)
Supplement: S3 Table — (XLSX) [file pntd.0010337.s003.xlsx]

## Sheet: COVID-19 signs and symptoms
COVID-19 signs and symptoms
	Primary infection (n, %)	Reinfection (n, %)
Nasal congestion	6/9 (66.67%)	6/9 (66.67%)
Weakness	6/9 (66.67%)	6/9 (66.67%)
Cough	4/9 (44.44%)	7/9 (77.78)
Coryza	5/9 (55.56%)	6/9 (66.67%)
Sore throat	4/9 (44.44%)	7/9 (77.78)
Headache	7/9 (77.78)	4/9 (44.44%)
Myalgia / Arthralgia	5/9 (55.56%)	3/9 (33.33%)
Fever	3/9 (33.33%)	5/9 (55.56%)
Disgeusya	4/9 (44.44%)	1/9 (11.11%)
Chills	4/9 (44.44%)	1/9 (11.11%)
Conjunctival congestion	4/9 (44.44%)	1/9 (11.11%)
Anosmya	4/9 (44.44%)	0/9 (0%)
Dyspnea	3/9 (33.33%)	0/9 (0%)
Diarrhea	1/9 (11.11%)	2/9 (22.22%)
Disphagya	2/9 (22.22%)	1/9 (11.11%)
Nausea / Vomiting	1/9 (11.11%)	3/9 (33.33%)
Chest pain	0/9 (0%)	0/9 (0%)
Rash	0/9 (0%)	0/9 (0%)
